# Supplementary material for: Diverse mantle components with invariant oxygen isotopes in the 2021 Fagradalsfjall eruption, Iceland
Source: Nat Commun. 2022 Jun 29;13:3737. doi: 10.1038/s41467-022-31348-7 (PMC9243117; doi:10.1038/s41467-022-31348-7)
Supplement: Supplementary file 2 — Source Data [file 41467_2022_31348_MOESM2_ESM.xlsx]

## Sheet: Cover sheet
Title: Diverse mantle components with invariant oxygen isotopes in the 2021 Fagradalsfjall eruption, Iceland
Authors: I.N. Bindeman, F.M. Deegan, V.R. Troll, T. Thordarson, A. Höskuldsson, W. Moreland, E.U. Zorn, A.V. Shevchenko, T. R. Walter
Contents: Supplementary Datafile

## Sheet: Major and trace elements
		Major element data from Actlabs (wt%)												Normalized data (wt%)													Trace element data from Actlabs (ppm)
Sample name	Days*	SiO2	Al2O3	Fe2O3 (T)	MnO	MgO	CaO	Na2O	K2O	TiO2	P2O5	LOI	SUM	SiO2	Al2O3	Fe2O3 (T)	MnO	MgO	CaO	Na2O	K2O	TiO2	P2O5	Total	Na2O + K2O	K2O/TiO2	Sc	Be	V	Ba	Sr	Y	Zr	Cr	Co	Ni	Cu	Zn	Ga	Ge	As	Rb	Nb	Mo	Ag	In	Sn	Sb	Cs
20210330-002	1	49.6	15.23	10.78	0.172	8.64	12.76	1.77	0.14	0.931	0.09	-0.52	100.113	49.544	15.2128	10.7678	0.171806	8.63025	12.7456	1.768	0.139842	0.929949	0.0898984	100	1.90784	0.150376	42	< 1	282	40	114	17	43	340	49	140	140	70	14	1	< 5	3	4	< 2	< 0.5	< 0.2	2	< 0.5	< 0.5
IC-GEL-PAH-Vent1-01 (Fagra S1)	3	49.21	15.19	10.9	0.174	8.45	12.84	1.86	0.14	0.938	0.09	-0.71	99.792	49.3126	15.2217	10.9227	0.174363	8.46761	12.8668	1.86388	0.140292	0.939955	0.0901876	100	2.00417	0.149254	42	< 1	283	40	114	17	44	330	48	140	150	80	15	1	< 5	3	5	< 2	< 0.5	< 0.2	< 1	< 0.5	< 0.5
20210320-002	1	49.86	15.05	11.31	0.177	8.48	12.85	1.82	0.13	0.992	0.1	-0.59	100.769	49.4795	14.9351	11.2237	0.175649	8.41529	12.7519	1.80611	0.129008	0.98443	0.0992369	100	1.93512	0.131048	43	< 1	289	40	112	17	64	290	44	120	140	70	14	1	< 5	3	6	< 2	< 0.5	< 0.2	1	< 0.5	< 0.5
20210321-003	1	50.25	14.78	11.37	0.177	8.53	12.74	1.84	0.13	0.997	0.1	-0.69	100.914	49.7949	14.6461	11.267	0.175397	8.45274	12.6246	1.82333	0.128823	0.98797	0.0990943	100	1.95216	0.130391	43	< 1	287	39	112	17	78	300	45	130	140	70	14	1	< 5	3	7	< 2	< 0.5	< 0.2	1	< 0.5	< 0.5
IC-GEL-PAH-Vent1-02 (Fagra S2)	8	48.91	15.02	11.01	0.176	8.43	12.85	1.84	0.15	0.981	0.11	-0.73	99.477	49.1671	15.099	11.0679	0.176925	8.47432	12.9176	1.84967	0.150789	0.986158	0.110578	100	2.00046	0.152905	43	< 1	292	44	118	17	44	350	49	130	150	70	15	1	< 5	3	5	< 2	< 0.5	< 0.2	1	< 0.5	< 0.5
20210327-002	8	50.36	15.12	11.06	0.176	8.6	12.92	1.83	0.14	0.985	0.1	-0.77	101.291	49.7181	14.9273	10.919	0.173757	8.49039	12.7553	1.80668	0.138216	0.972446	0.0987255	100	1.94489	0.142132	42	< 1	289	42	116	17	55	310	45	140	140	80	14	1	< 5	3	6	< 2	< 0.5	< 0.2	1	< 0.5	< 0.5
20210330-001	11	49.95	15.27	11.19	0.174	8.52	12.53	1.85	0.14	0.962	0.1	-0.31	100.686	49.6097	15.166	11.1138	0.172814	8.46195	12.4446	1.8374	0.139046	0.955446	0.0993187	100	1.97644	0.14553	42	< 1	284	43	118	16	63	310	44	130	130	70	14	1	< 5	3	6	< 2	< 0.5	< 0.2	1	< 0.5	< 0.5
20210331-002	12	49.88	15.13	11.23	0.175	8.56	12.74	1.83	0.14	0.977	0.1	-0.95	100.762	49.5028	15.0156	11.1451	0.173677	8.49527	12.6437	1.81616	0.138941	0.969612	0.0992438	100	1.9551	0.143296	42	< 1	286	43	116	16	61	320	44	140	140	70	14	1	< 5	3	6	< 2	< 0.5	< 0.2	1	< 0.5	< 0.5
AH020421-02	14	49.22	15.21	10.76	0.171	8.97	12.74	1.86	0.2	1	0.1	-0.6	100.231	49.1066	15.1749	10.7352	0.170606	8.94933	12.7106	1.85571	0.199539	0.997695	0.0997695	100	2.05525	0.2	41	< 1	284	56	130	17	49	480	46	150	130	60	13	1	< 5	4	6	< 2	< 0.5	< 0.2	1	< 0.5	< 0.5
IC-GEL-PAH-Vent1-03 (Fagra 1)	14	48.9	15.45	11.13	0.176	9.08	12.98	1.82	0.19	1.036	0.1	-0.8	100.862	48.4821	15.318	11.0349	0.174496	9.0024	12.8691	1.80445	0.188376	1.02715	0.0991454	100	1.99282	0.183398	42	< 1	286	55	130	17	50	430	46	140	130	60	13	1	< 5	4	6	< 2	< 0.5	< 0.2	1	< 0.5	< 0.5
IC-GEL-PAH-Vent1-04 (Fagra 2)	14	48.44	15.44	10.96	0.175	8.73	12.78	1.89	0.16	0.99	0.1	-0.76	99.665	48.6028	15.4919	10.9968	0.175588	8.75934	12.823	1.89635	0.160538	0.993328	0.100336	100	2.05689	0.161616	43	< 1	289	48	122	17	43	370	46	130	140	70	14	1	< 5	3	4	< 2	< 0.5	< 0.2	1	< 0.5	< 0.5
20210406-004	18	48.79	15.11	10.84	0.17	8.7	12.46	1.82	0.18	0.997	0.09	-0.78	99.157	49.2048	15.2385	10.9322	0.171445	8.77396	12.5659	1.83547	0.18153	1.00548	0.0907652	100	2.017	0.180542	40	< 1	275	53	127	16	57	400	45	140	130	70	14	1	< 5	4	7	< 2	< 0.5	< 0.2	1	< 0.5	< 0.5
IC-GEL-PAH-Vent3-01 (Fagra 5)	20	49.2	15.74	11.04	0.174	8.85	12.81	1.85	0.19	1.032	0.1	-0.52	100.986	48.7196	15.5863	10.9322	0.172301	8.76359	12.6849	1.83194	0.188145	1.02192	0.0990236	100	2.02008	0.184109	42	< 1	283	54	130	16	49	440	55	140	270	60	14	1	< 5	4	6	< 2	< 0.5	< 0.2	28	< 0.5	< 0.5
IC-GEL-PAH-Vent2-02 (Fagra 4)	21	49.01	15.28	11	0.173	9.27	12.68	1.87	0.21	1.033	0.11	-0.79	100.636	48.7003	15.1834	10.9305	0.171907	9.21142	12.5999	1.85818	0.208673	1.02647	0.109305	100	2.06685	0.203291	41	< 1	282	60	134	17	50	530	53	180	170	70	15	1	< 5	4	7	< 2	< 0.5	< 0.2	6	< 0.5	< 0.5
IC-GEL-BLK-Vent1-05 (Fagra 6)	21	49.15	15.42	11.07	0.176	8.67	12.91	1.87	0.17	1.006	0.09	-0.83	100.532	48.8899	15.3384	11.0114	0.175069	8.62412	12.8417	1.8601	0.1691	1.00068	0.0895237	100	2.0292	0.168986	43	< 1	287	49	124	17	47	380	48	130	140	70	14	1	< 5	3	5	< 2	< 0.5	< 0.2	1	< 0.5	< 0.5
20210409-005	21	49.95	15.26	11.07	0.171	9.13	12.59	1.84	0.2	1.03	0.12	-0.76	101.361	49.2793	15.0551	10.9214	0.168704	9.00741	12.421	1.81529	0.197315	1.01617	0.118389	100	2.01261	0.194175	41	< 1	278	58	131	16	62	440	44	160	120	70	14	1	< 5	4	7	< 2	< 0.5	< 0.2	1	< 0.5	< 0.5
IC-GEL-PAH-Vent4-01 (Fagra 7)	22	48.83	15.34	10.81	0.171	9.23	12.61	1.83	0.22	1.038	0.12	-0.81	100.199	48.733	15.3095	10.7885	0.17066	9.21167	12.585	1.82637	0.219563	1.03594	0.119762	100	2.04593	0.211946	41	< 1	275	62	134	17	51	560	50	170	130	70	15	1	< 5	5	7	< 2	< 0.5	< 0.2	1	< 0.5	< 0.5
20210416-001 (1)	28	47.91	15.14	11.02	0.172	9.53	12.42	1.88	0.26	1.08	0.11	-0.89	99.522	48.1401	15.2127	11.0729	0.172826	9.57577	12.4797	1.88903	0.261249	1.08519	0.110528	100	2.15028	0.240741	41	< 1	278	72	145	16	51	650	53	200	130	70	15	1	< 5	5	8	< 2	< 0.5	< 0.2	1	< 0.5	< 0.5
20210420-002	32	49.22	15.49	10.99	0.173	8.92	12.61	1.84	0.19	1.048	0.11	-0.25	100.591	48.9308	15.399	10.9254	0.171984	8.86759	12.5359	1.82919	0.188884	1.04184	0.109354	100	2.01807	0.181298	41	< 1	281	56	129	17	58	450	44	150	120	70	14	1	< 5	4	7	< 2	< 0.5	< 0.2	1	< 0.5	< 0.5
20210421-002	33	49.48	14.99	10.81	0.171	9.31	12.45	1.85	0.24	1.071	0.12	-0.65	100.492	49.2378	14.9166	10.7571	0.170163	9.26442	12.389	1.84094	0.238825	1.06576	0.119412	100	2.07977	0.22409	40	< 1	279	67	140	17	62	510	44	170	110	70	14	1	< 5	5	9	< 2	< 0.5	< 0.2	1	< 0.5	< 0.5
250421-01	37	49.22	13.78	12.91	0.199	8.15	11.76	2	0.36	1.49	0.17	-0.41	100.039	49.2008	13.7746	12.905	0.198922	8.14682	11.7554	1.99922	0.35986	1.48942	0.169934	100	2.35908	0.241611	41	< 1	335	102	155	21	91	300	46	120	160	90	15	1	< 5	7	14	< 2	< 0.5	< 0.2	1	< 0.5	< 0.5
20210427-007	39	49.38	15.34	10.86	0.171	9.31	12.47	1.85	0.26	1.105	0.12	-0.66	100.866	48.956	15.2083	10.7668	0.169532	9.23007	12.3629	1.83412	0.257768	1.09551	0.11897	100	2.09188	0.235294	39	< 1	276	72	146	16	64	500	45	180	110	80	14	1	< 5	5	9	< 2	< 0.5	< 0.2	1	< 0.5	< 0.5
AH20210502-1	43	49.24	14.59	11.16	0.174	9.75	12.43	1.84	0.26	1.132	0.13	-0.57	100.706	48.8948	14.4877	11.0818	0.17278	9.68165	12.3429	1.8271	0.258177	1.12406	0.129089	100	2.08528	0.229682	39	< 1	282	77	151	17	66	560	46	190	110	80	14	1	< 5	5	10	< 2	< 0.5	< 0.2	1	< 0.5	< 0.5
20210509-002	51	48.71	14.95	11.27	0.172	9.75	12.15	1.84	0.28	1.176	0.13	-0.67	100.428	48.5024	14.8863	11.222	0.171267	9.70845	12.0982	1.83216	0.278807	1.17099	0.129446	100	2.11097	0.238095	39	< 1	277	81	156	17	72	600	47	210	110	70	14	1	< 5	6	11	< 2	< 0.5	< 0.2	1	< 0.5	< 0.5
WM20210601-002	74	49.62	14.98	10.85	0.17	9.82	12.42	1.83	0.22	1.044	0.13	-0.75	101.084	49.0879	14.8194	10.7336	0.168177	9.71469	12.2868	1.81038	0.217641	1.0328	0.128606	100	2.02802	0.210728	39	< 1	277	64	141	15	58	520	46	190	110	70	14	1	< 5	4	8	< 2	< 0.5	< 0.2	< 1	< 0.5	< 0.5
WM20210717-002	120	49.49	15.16	10.93	0.172	9.73	12.47	1.9	0.26	1.12	0.12	-0.83	101.352	48.8298	14.9578	10.7842	0.169706	9.60021	12.3037	1.87465	0.256532	1.10506	0.118399	100	2.13119	0.232143	39	< 1	284	72	146	15	58	630	51	200	120	70	16	1	< 5	6	11	< 2	< 0.5	< 0.2	1	< 0.5	< 0.5
WM20210722-001	125	49.53	15.04	11.16	0.173	9.91	12.42	1.91	0.26	1.117	0.12	-0.9	101.64	48.7308	14.7973	10.9799	0.170209	9.7501	12.2196	1.87918	0.255805	1.09898	0.118064	100	2.13499	0.232766	39	< 1	282	73	148	16	59	630	50	200	120	70	15	1	< 5	6	11	< 2	< 0.5	< 0.2	1	< 0.5	< 0.5
WM20210803-002	137	49.27	14.8	11.05	0.172	9.54	12.58	1.88	0.25	1.097	0.13	-0.86	100.769	48.894	14.6871	10.9657	0.170687	9.4672	12.484	1.86565	0.248092	1.08863	0.129008	100	2.11375	0.227894	39	< 1	282	70	143	16	57	570	47	180	120	70	15	1	< 5	5	10	< 2	< 0.5	< 0.2	1	< 0.5	< 0.5
JSP20210820-002	154	48.8	15.81	10.68	0.165	9.08	12.71	1.69	0.22	1.071	0.11	-0.39	100.336	48.6366	15.7571	10.6442	0.164447	9.04959	12.6674	1.68434	0.219263	1.06741	0.109632	100	1.9036	0.205415	39	< 1	272	63	143	15	55	520	43	160	110	70	14	2	< 5	5	9	< 2	< 0.5	< 0.2	1	< 0.5	< 0.5
WM20210826-001	160	49.55	15.53	10.72	0.168	9.23	12.74	1.87	0.24	1.076	0.12	-0.87	101.244	48.9412	15.3392	10.5883	0.165936	9.11659	12.5835	1.84702	0.237051	1.06278	0.118526	100	2.08407	0.223048	39	< 1	273	67	149	16	56	570	44	170	110	70	15	1	< 5	5	10	< 2	< 0.5	< 0.2	1	< 0.5	< 0.5
*Days = days since eruption start (March 19th 2021 = day zero).
Whole rock sample powders were analysed for major and trace elements at Activation Laboratories Ltd., Ancaster, Canada using their research grade package 4LITHORES. Full details are provided in the Methods section of the main manuscript. Detection limits, standards and duplicates are provided in a separate tab in this file.
Further sample details can be found in the Supplementary material (PDF file) accompanying this datafile.
[truncated: 22 more columns]

## Sheet: O-H isotopes and water data
Sample name	Days*	δ18O (‰)	Additional aliquot-1	Additional aliquot-2	Additional aliquot-3	Mean	± (1σ)		D'17O, 0.5305 VSMOW**	± (1σ)		dD (‰)	Additional aliquot-1		H2O (wt%)	Additional aliquot-1	Additional aliquot-2
20210330-002	1	4.98	4.96	5		4.98	0.1								0.07
IC-GEL-PAH-Vent1-01 (Fagra S1)	3	5.414					0.1								0.03
20210320-002	1	5.334					0.1
20210321-003	1	5.337					0.1
20210325-003	6	5.455					0.1		-0.043	0.012		-71.5			0.04
IC-GEL-PAH-Vent1-02 (Fagra S2)	8	5.181					0.1								0.03
20210327-002	8	5.325					0.1
20210330-001	11	5.499					0.1					-76			0.06
20210331-002	12	5.339					0.1								0.07
AH020421-02	14	5.171					0.1
IC-GEL-PAH-Vent1-03 (Fagra 1)	14	5.266					0.1								0.02
IC-GEL-PAH-Vent1-04 (Fagra 2)	14	5.337					0.1
20210402-003	14	5.676					0.1
05042021-010	17	not analysed							-0.031	0.011		-69.2			0.22	0
20210406-004	18	5.522					0.1
IC-GEL-PAH-Vent3-01 (Fagra 5)	20	5.252					0.1
IC-GEL-PAH-Vent2-02 (Fagra 4)	21	5.19	4.95	5.13	5.5	5.19333	0.1
IC-GEL-BLK-Vent1-05 (Fagra 6)	21	5.288					0.1
20210409-005	21	5.508					0.1					-71.8			0.09
IC-GEL-PAH-Vent4-01 (Fagra 7)	22	5.431					0.1								0
20210416-001 (1)	28	5.584					0.1					-82.6			0.08
20210416-001 (2)	28	5.351					0.1
20210420-002	32	5.428					0.1					-109.7			0.05
20210421-002	33	5.404					0.1					-84.5	-96		0.1
250421-01	37	5.615					0.1
20210427-007	39	5.474					0.1
20210429-001	41	5.328					0.1
AH20210502-1	43	5.264					0.1
04052020-002	46	5.343					0.1
20210506-004	48	5.169					0.1
20210509-002	51	5.169					0.1
20210511-002	53	5.466					0.1
WM20210601-002	74	5.34					0.1					-70.3	-86		0.11	0.02	0.08
WM20210603-003	76	5.56					0.1
WM20210607-001	80	5.2					0.1
WW20210608-001	81	5.39					0.1
JSP20210611-002	84	5.45					0.1
WM20210613-001	86	5.23					0.1
WM20210614-001	87	5.21					0.1		-0.048	0.013
JSP20210618-001	91	5.41					0.1
HKT20210620-001	93	5.39					0.1
WM20210624-001	97	5.45					0.1
WM20210629-001	102	5.47					0.1
WM20210717-002	120	5.523					0.1
WM20210722-001	125	5.388					0.1
WM20210803-002	137	5.32					0.1
JSP20210820-002	154	5.23	5.45	5.01		5.23	0.1
WM20210826-001	160	5.28	4.97	5.59		5.28	0.1
UOB MORB reference material												-72.2			0.38
UOB MORB reference material												-76.29			0.53
UOB MORB reference material												-73.22			0.41
UOB MORB reference material												-87.3			0.4
UOB MORB reference material												-81.1			0.46
UOB MORB reference material												-80.9			0.42
UOB MORB reference material												-83.2			0.46
UOB MORB reference material												-79.1			0.46
*Days = days since eruption start (March 19th 2021 = day zero).
**Note that 26 repeated analyses of San Carlos Olivine yielded a mean Δ'17O, 0.5305 VSMOW value of -0.049 ±0.008 (1σ).
All oxygen and hydrogen isotopic data (including water contents in wt%) in this study were obtained at the University of Oregon (UO), Eugene, Oregon, USA on glassy sample chips. Full analytical details including information about standards run concurrently with the Icelandic samples are provided in the Methods section of the main manuscript.
Note that water concentration is detected by peak integration if its content is greater than ~0.02-0.04 wt.%; precision on D/H at water concentrations <0.1 wt.% is ±8 ‰ and ±5 ‰ at higher concentrations. See Methods for further information.
Further sample details can be found in the Supplementary material (PDF file) accompanying this datafile.

## Sheet: EPMA data
Representative mineral analyses
Olivine
Comment	SiO2	TiO2	Al2O3	FeO	MnO	MgO	CaO	Cr2O3	NiO	Total	Fo
20210320_001 micro pt2	39.26	0	0.04	14.6	0.23	44.18	0.35	0.03	0.16	98.85	84
20210320_001 micro pt3	39.73	0.02	0.05	15.47	0.23	43.71	0.38	0.04	0.17	99.79	83
20210320_001 micro pt4	38.94	0.01	0.06	13.99	0.23	45.09	0.3	0.05	0.21	98.88	85
20210320_001 glom pt5	39.15	0.03	0.05	16.25	0.24	43.19	0.37	0.03	0.15	99.46	83
20210320_001 glom pt6	39.24	0.02	0.03	15.62	0.26	43.42	0.33	0.04	0.16	99.11	83
20210320_001 micro pt7	39.61	0.02	0.05	14.21	0.24	44.92	0.29	0.04	0.21	99.57	85
20210320_001 micro pt8	39.41	0.02	0.08	14.75	0.22	44.65	0.31	0.05	0.18	99.68	84
20210320_001 macro core pt9	38.95	0.02	0.05	14.35	0.23	45.99	0.33	0.05	0.2	100.17	85
20210320_001 macro core pt10	39.22	0	0.05	14.23	0.23	45.28	0.3	0.04	0.2	99.56	85
20210320_001 macro rim pt11	39.34	0.02	0.04	16.35	0.26	43.05	0.36	0.03	0.14	99.58	82
20210320_001 macro rim pt12	39.04	0.03	0.05	16.86	0.26	42.66	0.38	0.04	0.15	99.47	82
20210320_001 macro core pt13	39.4	0.01	0.06	14.08	0.18	44.69	0.31	0.04	0.16	98.93	85
20210320_001 macro mantle pt14	39.11	0.01	0.04	15.65	0.25	43.86	0.36	0.05	0.17	99.49	83
20210320_001 macro mantle pt15	39.55	0.03	0.03	15.24	0.21	43.58	0.37	0.06	0.18	99.25	84
Plagioclase
Comment	SiO2	TiO2	Al2O3	FeO	MnO	MgO	CaO	Na2O	K2O	Total	An	Ab	Or
20210320-001 micro pt1	48.84	0.05	32.09	0.72	0.01	0.31	15.4	2.44	0.03	99.89	77.6	22.2	0.2
20210320-001 micro pt2	49.83	0.05	31.59	0.72	0.01	0.31	14.78	2.65	0.04	99.98	75.3	24.4	0.2
20210320-001 micro pt3	48.58	0.04	32.79	0.72	0	0.3	15.93	2.07	0.04	100.46	80.8	19	0.2
20210320-001 micro pt4	49.17	0.01	31.47	0.71	0.01	0.41	14.47	2.61	0.03	98.89	75.3	24.5	0.2
20210320-001 macro core pt5	46.47	0	34.39	0.42	0.01	0.21	17.32	1.44	0.01	100.27	86.9	13	0.1
20210320-001 macro core pt6	46.45	0.04	34.1	0.44	0.02	0.22	17.02	1.46	0.02	99.76	86.5	13.4	0.1
20210320-001 macro rim pt7	48.83	0.05	32.51	0.7	0.02	0.3	15.81	2.23	0.03	100.48	79.6	20.3	0.2
20210320-001 macro rim pt8	49.01	0.03	32.28	0.62	0.03	0.28	14.64	2.25	0.03	99.16	78.1	21.7	0.2
20210320-001 macro rim pt9	48.8	0.04	31.98	0.53	0.02	0.3	15.33	2.58	0.02	99.64	76.6	23.3	0.1
20210320-001 macro rim pt10	48.82	0.02	31.98	0.67	0	0.31	15.33	2.46	0.04	99.64	77.3	22.5	0.2
20210320-001 glom pt11	49.52	0.02	31.36	0.86	0.01	0.31	14.7	2.72	0.03	99.54	74.8	25	0.2
20210320-001 micro pt12	49.51	0.02	31.98	0.73	0	0.33	14.92	2.64	0.04	100.18	75.6	24.2	0.2
20210320-001 micro pt13	49.17	0.05	31.61	0.79	0.01	0.33	15.27	2.52	0.04	99.8	76.8	23	0.3
20210320-001 glom pt14	49.16	0.04	31.97	0.74	0.04	0.33	14.82	2.46	0.03	99.59	76.8	23	0.2
All mineral data were obtained at the University of Iceland on a JEOL JXA-8230 electron probe microanalyzer (EPMA); see Methods for further information.

## Sheet: Actlabs - standards+duplicates
Analyte Symbol	SiO2	Al2O3	Fe2O3(T)	MnO	MgO	CaO	Na2O	K2O	TiO2	P2O5	Total	Sc	Be	V	Ba	Sr	Y	Zr	Cr	Co	Ni	Cu	Zn	Ga	Ge	As	Rb	Nb	Mo	Ag	In	Sn	Sb	Cs	La	Ce	Pr	Nd	Sm	Eu	Gd	Tb	Dy	Ho	Er	Tm	Yb	Lu	Hf
Unit Symbol	%	%	%	%	%	%	%	%	%	%	%	ppm	ppm	ppm	ppm	ppm	ppm	ppm	ppm	ppm	ppm	ppm	ppm	ppm	ppm	ppm	ppm	ppm	ppm	ppm	ppm	ppm	ppm	ppm	ppm	ppm	ppm	ppm	ppm	ppm	ppm	ppm	ppm	ppm	ppm	ppm	ppm	ppm	ppm
Detection Limit	0.01	0.01	0.01	0.001	0.01	0.01	0.01	0.01	0.001	0.01	0.01	1	1	5	2	2	1	2	20	1	20	10	30	1	1	5	2	1	2	0.5	0.2	1	0.5	0.5	0.1	0.1	0.05	0.1	0.1	0.05	0.1	0.1	0.1	0.1	0.1	0.05	0.1	0.01	0.2
Analysis Method	FUS-ICP	FUS-ICP	FUS-ICP	FUS-ICP	FUS-ICP	FUS-ICP	FUS-ICP	FUS-ICP	FUS-ICP	FUS-ICP	FUS-ICP	FUS-ICP	FUS-ICP	FUS-ICP	FUS-ICP	FUS-ICP	FUS-ICP	FUS-ICP	FUS-MS	FUS-MS	FUS-MS	FUS-MS	FUS-MS	FUS-MS	FUS-MS	FUS-MS	FUS-MS	FUS-MS	FUS-MS	FUS-MS	FUS-MS	FUS-MS	FUS-MS	FUS-MS	FUS-MS	FUS-MS	FUS-MS	FUS-MS	FUS-MS	FUS-MS	FUS-MS	FUS-MS	FUS-MS	FUS-MS	FUS-MS	FUS-MS	FUS-MS	FUS-MS	FUS-MS
Set 1 - June 2021
NIST 694 Meas	11.39	1.9	0.73	0.014	0.35	43.21	0.89	0.55	0.117	30.28				1673
NIST 694 Cert	11.2	1.8	0.79	0.0116	0.33	43.6	0.86	0.51	0.11	30.2				1740
Difference	0.19	0.1	-0.06	0.0024	0.02	-0.39	0.03	0.04	0.007	0.08
0.05	0.56	0.09	0.0395	0.00058	0.0165	2.18	0.043	0.0255	0.0055	1.51
DNC-1 Meas	47.94	18.63	9.9	0.147	10.02	11.41	1.94	0.23	0.486	0.07		31		154	108	155	15	35
DNC-1 Cert	47.15	18.34	9.97	0.15	10.13	11.49	1.89	0.234	0.48	0.07		31		148	118	144	18	38
Difference	0.79	0.29	-0.07	-0.003	-0.11	-0.08	0.05	-0.004	0.006	0
0.03	1.4145	0.5502	0.2991	0.0045	0.3039	0.3447	0.0567	0.00702	0.0144	0.0021
GBW 07113 Meas	73.26	12.59	3.15	0.139	0.14	0.58	2.49	5.42	0.276	0.04		5	4	7	496	40	42	391
GBW 07113 Cert	72.8	13	3.21	0.14	0.16	0.59	2.57	5.43	0.3	0.05		5	4	5	506	43	43	403
Difference	0.46	-0.41	-0.06	-0.001	-0.02	-0.01	-0.08	-0.01	-0.024	-0.01
0.01	0.7326	0.1259	0.0315	0.00139	0.0014	0.0058	0.0249	0.0542	0.00276	0.0004
SY-2 Meas
SY-2 Cert
SY-3 Meas
SY-3 Cert
SY-4 Meas	49.54	20.75	6.17	0.108	0.5	8.04	6.97	1.66	0.289	0.12		1	3	9	345	1189	114	546
SY-4 Cert	49.9	20.69	6.21	0.108	0.54	8.05	7.1	1.66	0.287	0.131		1.1	2.6	8	340	1191	119	517
BIR-1a Meas	48.6	15.72	11.38	0.172	9.61	13.56	1.83	0.02	0.973	0.02		44	< 1	335	9	108	14	14	400	53	160	130		14									0.5					2.6	1.2	0.54							1.7	0.27	0.5
BIR-1a Cert	47.96	15.5	11.3	0.175	9.7	13.3	1.82	0.03	0.96	0.021		44	0.58	310	6	110	16	18	370	52	170	125		16									0.58					2.5	1.1	0.55							1.7	0.3	0.6
ZW-C Meas																			60				1010	94			> 1000	206				> 1000	4.4	263	30.6	103	9.7	25.5	6.9		4.5
ZW-C Cert																			56				1050	99			8500	198				1300	4.2	260	30	97	9.5	25	6.6		4.7
OREAS 101b (Fusion) Meas																				45		410							19						791	1330	126	384	49	7.76		5.3	31.5	6.3	18.4	2.7	17.5	2.56
OREAS 101b (Fusion) Cert																				47		420							21						789	1331	127	378	48	7.77		5.37	32.1	6.34	18.7	2.66	17.6	2.58
NCS DC86318 Meas																											384							11.3	1960	420	728	> 2000	> 1000	18.9	> 1000	489	> 1000	587	> 1000	269	> 1000	254
NCS DC86318 Cert																											369.42							11.88	1960	432	737	3429	1725	18.91	2168	468	3224	560	1750	271	1844	264
SARM 3 Meas																												> 1000
SARM 3 Cert																												978
USZ 42-2006 Meas																				4	< 20	20	460					32	35						> 2000	> 3000	> 1000	> 2000	505	84				7.6			17.9
USZ 42-2006 Cert																				7.89	13.18	27.37	469					31	34.4						21100	27600	2300	6500	539	87.22				7.86			17.85
REE-1 Meas																			290			80				122	> 1000					512		1.1	1690	> 3000	443	1490	401	24.6	429	113	896	212	727	111	708		473
REE-1 Cert																			277			79.7				124	1050					498		1.07	1661	3960	435	1456	381	23.5	433	106	847	208	701	106	678		479
IC-GEL-BLK-Vent1-05 (Fagra6) Orig	49.11	15.49	11.09	0.175	8.7	12.86	1.88	0.17	1.012	0.09	99.75	43	< 1	287	49	124	17	47	380	47	130	140	70	14	1	< 5	3	5	< 2	< 0.5	< 0.2	1	< 0.5	< 0.5	4.9	11.3	1.55	7.4	2.1	0.8	2.6	0.5	3.1	0.7	1.9	0.28	1.9	0.29	1.3
IC-GEL-BLK-Vent1-05 (Fagra6) Dup	49.2	15.36	11.05	0.176	8.63	12.97	1.86	0.17	1	0.1	99.69	43	< 1	286	49	124	17	46	380	48	140	140	70	14	1	< 5	3	5	< 2	< 0.5	< 0.2	1	< 0.5	< 0.5	5.1	11.7	1.6	7.3	2.1	0.81	2.7	0.5	3.1	0.7	2	0.29	1.9	0.3	1.3
Method Blank	0.01	< 0.01	0.01	0.003	< 0.01	< 0.01	< 0.01	< 0.01	0.001	< 0.01		< 1	< 1	< 5	2	< 2	< 1	2	< 20	< 1	< 20	< 10	< 30	< 1	< 1	< 5	< 2	< 1	< 2	< 0.5	< 0.2	< 1	< 0.5	< 0.5	< 0.1	< 0.1	< 0.05	< 0.1	< 0.1	< 0.05	< 0.1	< 0.1	< 0.1	< 0.1	< 0.1	< 0.05	< 0.1	< 0.01	< 0.2
Method Blank
Set 2 - July 2021
NIST 694 Meas	11.08	1.88	0.75	0.01	0.34	43.27	0.87	0.53	0.12	30.21			1663
NIST 694 Cert	11.2	1.8	0.79	0.0116	0.33	43.6	0.86	0.51	0.11	30.2			1740
DNC-1 Meas	47.34	18.87	9.91	0.15	10.06	11.38	1.94	0.22	0.49	0.06	31		157	107	145	15	37
DNC-1 Cert	47.15	18.34	9.97	0.15	10.13	11.49	1.89	0.234	0.48	0.07	31		148	118	144	18	38
GBW 07113 Meas	71.25	12.76	3.19	0.14	0.14	0.58	2.53	5.46	0.28	0.05	5	4	< 5	501	42	44	400
GBW 07113 Cert	72.8	13	3.21	0.14	0.16	0.59	2.57	5.43	0.3	0.05	5	4	5	506	43	43	403
SY-4 Meas	50	20.27	6.28	0.11	0.5	8.13	6.85	1.62	0.29	0.13	< 1	3	6	339	1192	112	528					90	33			52	12						1.5	58.1	121	14.7	58.8	13.1	2	14	2.7	19	4.4	14.6	2.21	14.8	2.17	9.7
SY-4 Cert	49.9	20.69	6.21	0.108	0.54	8.05	7.1	1.66	0.287	0.131	1.1	2.6	8	340	1191	119	517					93	35			55	13						1.5	58	122	15	57	12.7	2	14	2.6	18.2	4.3	14.2	2.3	14.8	2.1	10.6
BIR-1a Meas	48.09	15.42	11.37	0.17	9.55	13.46	1.83	0.01	0.96	0.02	43	< 1	338	9	109	13	16	380	53	160		70	15									0.5		0.7	1.9		2.5	1.2	0.56							1.8	0.3	0.6
BIR-1a Cert	47.96	15.5	11.3	0.175	9.7	13.3	1.82	0.03	0.96	0.021	44	0.58	310	6	110	16	18	370	52	170		70	16									0.58		0.63	1.9		2.5	1.1	0.55							1.7	0.3	0.6
ZW-C Meas																		60				1050	94			> 1000	213				> 1000	4.6	273	30.6	102	9.9	26.3	7.2		4.5									84.6
ZW-C Cert																		56				1050	99			8500	198				1300	4.2	260	30	97	9.5	25	6.6		4.7									82
OREAS 101b (Fusion) Meas																			45		440							20						795	1410	128	394	51	7.99		5.4	32.4	6.5	19.1	2.77	18	2.7
OREAS 101b (Fusion) Cert																			47		420							21						789	1331	127	378	48	7.77		5.37	32.1	6.34	18.7	2.66	17.6	2.58
NCS DC86318 Meas																										390							11.4	> 2000	410	735	> 2000	> 1000	19.1	> 1000	493	> 1000	594	> 1000	269	> 1000	258
NCS DC86318 Cert																										369.42							11.88	1960	432	737	3429	1725	18.91	2168	468	3224	560	1750	271	1844	264
SARM 3 Meas																											> 1000
SARM 3 Cert																											978
USZ 42-2006 Meas																			4	< 20	20	470				65	35	36						> 2000	> 3000	> 1000	> 2000	525	88			53	7.9			18.2
USZ 42-2006 Cert																			7.89	13.18	27.37	469				67.12	31	34.4						21100	27600	2300	6500	539	87.22			57.63	7.86			17.85
REE-1 Meas																		270			80				114	> 1000					510		1	1750	> 3000	439	1490	401	24.4	413	113	898	214	726	112	718		491
REE-1 Cert																		277			79.7				124	1050					498		1.07	1661	3960	435	1456	381	23.5	433	106	847	208	701	106	678		479
Method Blank	< 0.01	< 0.01	0.01	0.003	< 0.01	< 0.01	< 0.01	< 0.01	< 0.001	< 0.01	< 1	< 1	< 5	3	< 2	< 1	< 2	< 20	< 1	< 20	< 10	< 30	< 1	< 1	< 5	< 2	< 1	< 2	< 0.5	< 0.2	< 1	< 0.5	< 0.5	< 0.1	< 0.1	< 0.05	< 0.1	< 0.1	< 0.05	< 0.1	< 0.1	< 0.1	< 0.1	< 0.1	< 0.05	< 0.1	< 0.01	< 0.2	< 0.1
Set 3 - January 2022
NIST 694 Meas	11.35	1.85	0.73	0.01	0.34	43.02	0.85	0.51	0.11	30.22				1654
NIST 694 Cert	11.2	1.8	0.79	0.0116	0.33	43.6	0.86	0.51	0.11	30.2				1740
DNC-1 Meas	47.16	18.76	9.89	0.147	10.05	11.39	1.93	0.22	0.495	0.08		31		156	103	141	15	32
DNC-1 Cert	47.15	18.34	9.97	0.15	10.13	11.49	1.89	0.234	0.48	0.07		31		148	118	144	18	38
SY-4 Meas	50.28	20.41	6.23	0.108	0.51	8.16	6.91	1.59	0.289	0.13		1	3	7	335	1200	114	532
SY-4 Cert	49.9	20.69	6.21	0.108	0.54	8.05	7.1	1.66	0.287	0.131		1.1	2.6	8	340	1191	119	517
BIR-1a Meas	48.61	15.35	11.3	0.169	9.62	13.46	1.84	0.01	0.962	0.01		44	< 1	340	8	106	13	14	410	53	170	130	70	17									0.5		0.6	1.7		2.5	1.2	0.55	1.9		2.7				1.6
BIR-1a Cert	47.96	15.5	11.3	0.175	9.7	13.3	1.82	0.03	0.96	0.021		44	0.58	310	6	110	16	18	370	52	170	125	70	16									0.58		0.63	1.9		2.5	1.1	0.55	2		4				1.7
ZW-C Meas																			60				1070	102			> 1000	201				> 1000	4.5	266	31.8	103	10	26.4	7.2		4.5
ZW-C Cert																			56				1050	99			8500	198				1300	4.2	260	30	97	9.5	25	6.6		4.7
OREAS 101b (Fusion) Meas																				45		410							19						810	1340	127	385	50	7.73		5.3	31.5	6.3	18.6	2.69	17.6	2.6
OREAS 101b (Fusion) Cert																				47		420							21						789	1331	127	378	48	7.77		5.37	32.1	6.34	18.7	2.66	17.6	2.58
NCS DC86318 Meas																											383							11.1	1960	426	729	> 2000	> 1000	18.9	> 1000	481	> 1000	583	> 1000	261	> 1000	255
NCS DC86318 Cert																											369.42							11.88	1960	432	737	3429	1725	18.91	2168	468	3224	560	1750	271	1844	264
USZ 42-2006 Meas																				3	< 20	20	470				65		35						> 2000	> 3000	> 1000	> 2000	527	87			54	8			18.1
USZ 42-2006 Cert																				7.89	13.18	27.37	469				67.12		34.4						21100	27600	2300	6500	539	87.22			57.63	7.86			17.85
REE-1 Meas																			280		20	80				123	> 1000					508		1.1	1700	> 3000	461	1520	409	24.5	433	114	902	213	716	110	711		498
REE-1 Cert																			277		24.7	79.7				124	1050					498		1.07	1661	3960	435	1456	381	23.5	433	106	847	208	701	106	678		479
W-2b Meas	53.65	15.59	10.94	0.167	6.36	11.12	2.28	0.61	1.095	0.13		36	< 1	279	176	196	19	87	90	41		110	70	18	1	< 5	20	7					0.7	0.9	11	23.6		12.9	3.3			0.6		0.8			2	0.33	2.7
W-2b Cert	52.4	15.4	10.7	0.163	6.37	10.9	2.14	0.626	1.06	0.14		36	1.3	262	182	190	24	94	92	43		110	80	17	1	1.2	21	7.9					0.79	0.99	10	23		13	3.3			0.63		0.76			2.1	0.33	2.6
20210901-002 Orig	49.21	15.28	10.62	0.167	9.25	12.73	1.82	0.23	1.063	0.1	99.95	39	< 1	275	63	142	15	53	590	48	180	120	70	16	1	< 5	5	10	< 2	< 0.5	< 0.2	1	< 0.5	< 0.5	8	17.8	2.16	9.7	2.6	0.91	2.9	0.5	3.2	0.7	1.9	0.28	1.8	0.3	1.5
20210901-002 Dup	49.36	15.31	10.72	0.17	9.3	12.72	1.85	0.23	1.075	0.11	100.3	39	< 1	276	64	144	16	53	590	48	180	120	80	16	1	< 5	5	10	< 2	< 0.5	< 0.2	1	< 0.5	< 0.5	7.3	17	2.2	9.4	2.5	0.88	2.9	0.5	3.1	0.6	1.9	0.28	1.8	0.28	1.5
Method Blank	0.01	< 0.01	0.01	0.003	< 0.01	< 0.01	< 0.01	< 0.01	< 0.001	< 0.01		< 1	< 1	< 5	< 2	< 2	< 1	< 2	< 20	< 1	< 20	< 10	< 30	< 1	< 1	< 5	< 2	< 1	< 2	< 0.5	< 0.2	< 1	< 0.5	< 0.5	< 0.1	< 0.1	< 0.05	< 0.1	< 0.1	< 0.05	< 0.1	< 0.1	< 0.1	< 0.1	< 0.1	< 0.05	< 0.1	< 0.01	< 0.2
Method Blank	0.01	< 0.01	0.01	0.003	< 0.01	< 0.01	< 0.01	< 0.01	< 0.001	< 0.01		< 1	< 1	< 5	< 2	< 2	< 1	< 2
[truncated: 7 more columns]
